# Supplementary material for: Dual-Layer PVA-HNT/PTFE Membranes for Boosted Antiwettability and Stability in Membrane Distillation
Source: Membranes (Basel). 2026 Jun 9;16(6):201. doi: 10.3390/membranes16060201 (PMC13302807; doi:10.3390/membranes16060201)
Supplement: Supplementary file 1 [file membranes-16-00201-s001.zip]

Archive with 1 entries (1 files):
- membranes-4296928-supplementary.pdf
